# Supplementary material for: Association between Serum Lactate and Morbidity and Mortality in Neonates: A Systematic Review and Meta-Analysis
Source: Children (Basel). 2023 Nov 8;10(11):1796. doi: 10.3390/children10111796 (PMC10670916; doi:10.3390/children10111796)
Supplement: Supplementary file 1 [file children-10-01796-s001.zip]

Archive with 1 entries (1 files):
- children-2639422-supplementary.pdf
